# Supplementary material for: Differences in the Clinical and Molecular Profiles of Subungual Melanoma and Acral Melanoma in Asian Patients
Source: Cancers (Basel). 2023 Sep 4;15(17):4417. doi: 10.3390/cancers15174417 (PMC10486359; doi:10.3390/cancers15174417)
Supplement: Supplementary file 1 [file cancers-15-04417-s001.zip]

Archive with 1 entries (1 files):
- cancers-2568908-supplementary.pdf
